# Supplementary material for: Evexomostat (SDX-7320), a methionine aminopeptidase type 2 inhibitor, stimulates weight loss and inhibits obesity-accelerated tumor growth
Source: Front Oncol. 2026 Feb 18;16:1751681. doi: 10.3389/fonc.2026.1751681 (PMC12958372; doi:10.3389/fonc.2026.1751681)
Supplement: Supplementary file 2 [file Table2.xlsx]

## Sheet: Lean SDX v Lean Veh
Supplementary Table S2. Differentially expressed genes in MC38 tumors from SDX-7320-treated lean mice.
Cells shaded orange indicate genes whose expression increased following treatment with SDX-7320, that overlap between lean and obese mice.
Cells shaded purple indicate genes whose expression decreased following treatment with SDX-7320, that overlap between lean and obese mice.
Gene Symbol	Fold Change	Adjusted P-value
Gzmg	17.9841	3.11817e-31
Gzmf	12.0316	3.71012e-22
Sh2d1b2	10.6943	0.00994875
Gzmd	10.1358	1.41598e-27
Gzme	9.95779	1.34556e-20
Fcrl6	5.32862	0.000102976
Stra6	4.94004	0.0118689
Gzmc	3.19092	0.00018619
Prf1	3.00835	0.00143837
Ctnnal1	1.91426	1.44552e-05
F3	1.90142	0.0459658
Lamc2	1.83756	0.000795308
Adarb1	1.67901	0.000557125
Lgals3	1.63528	0.0140907
Itga6	-1.58625	0.0267184
Pcyt1b	-1.84928	0.0118689
Adamts8	-2.37851	0.0135773
Tfrc	-2.75994	5.71022e-06
Pnma5	-2.90865	0.0486155
Ptgs1	-3.14129	0.0210672
Hba-a1	-4.91081	0.000107406
Fcrls	-5.35143	2.93675e-11
Hbb-bt	-6.06589	0.00450539
Hbb-bs	-6.54391	4.94113e-08
Tex101	-13.501	0.00258694

## Sheet: Obese SDX v Obese Veh
Supplementary Table S2. Differentially expressed genes in MC38 tumors from SDX-7320-treated obese mice.
Cells shaded orange indicate genes whose expression increased following treatment with SDX-7320, that overlap between lean and obese mice.
Cells shaded purple indicate genes whose expression decreased following treatment with SDX-7320, that overlap between lean and obese mice.
Gene Symbol	Fold Change	Adjusted P-value
Prr9	426.654	0.00188072
Krt72	202.173	0.0101875
Krt71	185.276	0.000155241
Krt25	132.32	0.0174179
Krt27	114.115	0.00269896
Krt75	86.2456	0.00129643
Dsc3	62.674	0.0119505
Ctsg	36.4063	0.000120538
Tchh	32.1499	0.00208037
Sprr1a	26.7217	0.0119157
Gzmf	20.3271	9.10908e-09
Ido1	18.6329	3.7417e-05
Gzmg	16.9661	1.84792e-09
Prl2c3	14.5417	0.000217994
Rgs8	14.448	2.84243e-05
Dsc2	14.3761	0.00141236
Igfbp2	13.5058	0.000856585
Insrr	11.8118	0.000607416
Krt14	11.6894	0.0136842
Gzmd	11.2193	3.76807e-11
Gzme	11.007	2.46053e-18
A2m	10.9986	0.000647659
Sh2d1b2	10.4906	8.50581e-06
EU599041	9.75545	0.0239447
Ido2	8.35865	2.77186e-11
Fcrl6	8.04305	4.83686e-09
F7	7.99985	0.0256913
Fcrl5	7.84223	3.3843e-15
Saa3	7.36476	0.0101068
Prl2c2	7.23629	5.35535e-07
Lyz1	7.22871	0.0427544
Slc17a6	6.90076	0.0214348
Adm2	6.66424	0.000372003
Mmp12	6.58175	0.000172195
H2-M9	6.47485	0.0405286
H2-M2	6.35057	0.0214348
Ms4a4d	6.30927	0.000391263
Nppb	6.27139	6.90717e-05
Tgtp1	6.20257	7.96189e-07
Inpp5j	5.8582	0.000161201
Dnase1l3	5.80062	0.00743464
RP24-388A6.3	5.50682	0.000262515
Klrb1b	5.31904	1.48913e-09
Il10	5.2128	0.00017689
Gbp10	5.17413	8.72738e-09
Prf1	5.13867	9.51155e-08
Acod1	4.93543	0.000129483
Gbp11	4.93281	8.52674e-05
Scara5	4.87477	2.05752e-14
Mmp10	4.83298	0.00538777
Stx1b	4.77889	0.0030053
Aspg	4.75222	0.0278899
Apol6	4.63669	0.0108908
Ifng	4.49559	0.00486292
Stra6	4.42943	0.00109761
Cxcl2	4.15343	0.0123469
Klrc1	4.08301	6.41089e-05
Serpina3f	4.0584	0.0342985
Gzmc	4.05096	2.27611e-05
Tex14	4.03467	0.00129643
Nos2	4.01595	1.17581e-11
Fpr2	3.92649	4.48963e-09
Gpr31b	3.90378	8.87042e-06
Htra4	3.90177	0.000649051
Slc5a4a	3.72246	2.63085e-06
Iigp1	3.70422	2.27611e-05
Fasl	3.68151	0.0109354
Cd74	3.65455	0.0290428
Nap1l2	3.64643	0.046606
Fam26f	3.62681	0.000155454
Fcgr4	3.57443	2.26932e-05
Ceacam16	3.5559	0.00394789
Itgb7	3.53579	0.00305369
Ubd	3.53184	3.33998e-10
Cxcl11	3.51165	7.33777e-09
Mmp13	3.50417	1.44859e-05
Mgat3	3.48262	0.030675
Cd96	3.45972	0.0102072
Gbp8	3.45899	0.0064882
Il2ra	3.45351	3.58037e-05
Il7r	3.41902	6.80174e-08
Serpinb9b	3.38347	0.0159079
Klrg1	3.36134	0.011066
Ncr1	3.34797	0.00495813
Klre1	3.31512	0.0116845
C1qtnf9	3.29185	0.00558718
Ccl4	3.28531	9.71691e-09
Rhov	3.26353	0.0119157
Slamf7	3.25409	2.75477e-11
Gzmb	3.24001	5.09808e-08
Apol8	3.22739	2.08674e-07
Pdcd1	3.18895	0.00242271
Kcnt2	3.17197	0.0255605
Igsf9	3.13182	1.68531e-07
Tnfrsf9	3.11893	1.05608e-12
Batf2	3.09378	1.50111e-06
Ampd3	3.06428	0.000997538
Klri2	3.05709	0.0187605
Serpina3g	3.02588	0.0405286
Cp	2.97348	6.27118e-09
Serpinb6b	2.96628	0.013568
Tmem40	2.94458	0.0264811
Igtp	2.91383	4.29291e-13
Aire	2.89906	0.00862786
Ly6a	2.88077	6.53019e-18
Sh2d2a	2.87175	0.000391263
Tnfsf11	2.87034	0.0240673
Tnni3	2.86964	0.0461088
Gpr171	2.85032	3.67982e-07
Gbp5	2.84837	2.78337e-15
Sectm1a	2.84236	0.0117694
Apol10b	2.84194	1.09408e-07
Cd274	2.84091	6.06468e-11
Il18bp	2.82699	6.8135e-11
Car2	2.82031	0.00924865
Tgtp2	2.78464	8.98251e-10
Slamf8	2.75955	1.72179e-10
Klrd1	2.75642	0.0353661
Card11	2.73883	0.000254113
AA467197	2.72492	4.47947e-06
Hk3	2.72361	6.45674e-08
Xlr3b	2.71289	0.00761584
Cst7	2.70316	0.0189408
Angpt2	2.67738	1.43211e-06
Zbtb32	2.66466	0.00457471
Gbp2	2.6552	3.78632e-10
Serpina3h	2.65165	0.0285094
Fgl2	2.63586	0.00660776
BC023105	2.63004	2.50882e-11
Dennd2d	2.62831	0.000618787
Hsd11b1	2.60749	0.0194371
Ly6c1	2.59916	2.78791e-21
Lag3	2.5974	0.000232673
Nod2	2.59212	6.48242e-08
Irgm2	2.58868	6.86439e-11
Enpp5	2.58652	0.0311374
Gbp4	2.586	2.40606e-09
Dpep2	2.56147	4.77068e-10
Scin	2.5588	0.0204546
Gvin1	2.55764	1.0505e-07
Fcrlb	2.54709	1.8187e-07
Gbp3	2.54059	1.01296e-32
Pgf	2.52372	0.0303598
Nkg7	2.52231	0.0170351
Pde1b	2.51596	1.41199e-09
H2-T23	2.51414	3.82852e-17
Fam83f	2.51053	0.00597346
Cd300e	2.50161	0.000457371
Slc39a4	2.49304	0.0286132
Bcl2a1a	2.48823	0.000103235
Hcar2	2.47676	0.0253597
Gbp6	2.46565	2.27611e-05
Sirpb1a	2.46139	1.82598e-05
Avil	2.45714	0.0379126
Tnip3	2.45651	0.000310034
H2-DMb1	2.45437	0.000230143
Cd300ld3	2.4503	0.0169786
Aoah	2.44673	3.47184e-06
Pkp3	2.43615	0.0185539
Tgm2	2.43055	3.38475e-10
Il27	2.40027	0.011219
Smpdl3a	2.39425	0.00025472
C1s1	2.3881	0.027394
Slc6a19	2.38361	0.00729861
Xcr1	2.38077	0.0427544
Ccl3	2.36878	6.41089e-05
Tnfsf13b	2.36821	0.00150045
Pla2g7	2.35724	4.20949e-05
Slco3a1	2.35212	0.0315192
C1ra	2.35131	1.83923e-14
Gpr18	2.34319	0.000333219
Ptpn22	2.33836	0.00985287
Wwc1	2.33011	0.00146118
Cd86	2.32862	1.24789e-06
Olfr56	2.32489	1.09408e-07
Ptger2	2.3197	0.00188072
Cd79b	2.31022	0.0405286
Gbp7	2.29444	7.35291e-12
Gpnmb	2.29345	0.000295937
Dnaaf3	2.28736	0.0184374
Arrdc4	2.28482	0.00102774
Tnfsf10	2.27266	0.00105847
Tubb2b	2.27191	1.59934e-05
Atf3	2.26294	0.000888301
Mfsd7a	2.26259	0.0121746
Stap1	2.26116	0.000164523
Ccrl2	2.23894	3.65648e-05
Ebi3	2.23601	0.000119723
H2-DMa	2.2335	0.00119108
Aspa	2.23097	7.0597e-10
Nr4a3	2.22426	0.0105904
Il1rn	2.21899	0.000633395
Adm	2.21522	0.00305369
Pla1a	2.21007	0.00387232
Cd72	2.20016	1.19808e-11
Slamf9	2.19992	8.73011e-10
Tnf	2.19493	0.00122869
Rgag4	2.18819	0.000139256
Xdh	2.18758	1.03554e-10
Bcl2a1d	2.18462	4.61538e-08
Cysltr2	2.17977	0.0294332
Ccl5	2.17939	0.00167164
Trpm2	2.16693	6.49309e-05
Aldoc	2.16343	2.00987e-05
Cd37	2.16103	0.00270496
Klra2	2.15781	4.65314e-06
Dnmt3l	2.14649	0.025328
Slfn1	2.13466	1.80761e-05
AW112010	2.13101	1.04598e-05
Cyfip2	2.13045	0.00801603
Clec4a1	2.12213	3.1963e-09
M1ap	2.12102	0.030267
Irgm1	2.11627	9.39092e-14
Plbd1	2.11556	0.00102774
Stat1	2.10948	4.8893e-08
Dclk1	2.10671	0.00212437
Gpr68	2.1062	0.0376701
Unc13d	2.08477	1.52043e-05
Hcst	2.08434	0.0162198
Tlr9	2.08237	5.25962e-07
Cd14	2.07711	0.00020291
Esm1	2.07423	0.023853
Lgals3	2.06592	0.000596063
Srgn	2.05007	2.36951e-07
Slfn2	2.03738	1.4948e-08
Haao	2.02898	0.00110479
Rab30	2.02231	0.00394789
Cd200r4	2.01857	0.000659556
Dusp1	2.01232	0.0109358
Apol9b	2.01039	3.58037e-05
Ctss	2.00291	1.12196e-05
Cd83	1.99775	0.000128356
Nlrc5	1.9962	3.82416e-06
Cd40	1.99588	0.0143011
Apod	1.99143	0.00599687
Ip6k3	1.99081	0.0411806
Upp1	1.98158	0.000197384
Tnfaip3	1.98079	1.48004e-07
Zbp1	1.97995	3.82852e-17
Slc11a1	1.96049	6.62367e-09
Pirb	1.95353	9.49592e-06
Apol9a	1.95351	8.52277e-07
Tap1	1.95085	6.7007e-10
Ifi44	1.95057	6.12129e-12
Lilr4b	1.94814	3.26122e-06
Fos	1.94204	0.0233647
Itgam (ENSMUSG00000030786.18)	1.94182	6.7797e-09
AB124611	1.9321	0.00501947
Ass1	1.93067	1.58186e-05
Ifi205	1.92191	0.0182215
Igfbp4	1.91109	0.00680639
Lst1	1.90813	0.000109696
Bcl2a1b	1.90734	0.00167164
C3	1.90339	0.00383145
Dennd3	1.90333	0.00216925
Glipr1	1.90148	5.52877e-07
Entpd1	1.8991	0.000718219
Casp1	1.89456	2.46053e-18
Cd300c2	1.88921	3.35377e-07
Mnda	1.88023	1.37664e-08
Aif1	1.8752	6.90717e-05
AI504432	1.86421	0.00150232
Gpr132	1.8602	0.0443216
Psmb9	1.85917	3.90633e-08
Fcgr2b	1.8581	2.21843e-09
Csf2rb2	1.85749	0.000820844
Itgb2	1.85697	8.86193e-07
Ctla2a	1.84943	0.000331019
Pim1	1.847	6.76292e-06
Ms4a7	1.84599	3.1963e-09
Smpdl3b	1.83553	0.0152156
Mafb	1.83343	5.50858e-07
Mmp19	1.82914	0.0194546
Znf41-ps	1.82844	0.0384198
Egln3	1.82701	5.1714e-07
C1rl	1.81946	0.0335151
Tlr8	1.81874	0.000979083
Dusp10	1.81865	0.0129084
Abcg1	1.81847	0.00530203
Hpse	1.81666	7.62307e-06
Dusp2	1.81656	0.021432
Cxcl16	1.81323	1.21383e-05
Spn	1.81219	0.0225918
H2-Q7	1.81093	4.55062e-07
Eomes	1.80911	0.0050325
Pstpip1	1.80782	0.00158876
Ifi47	1.80463	1.55374e-06
N4bp2l1	1.80359	0.00472191
Ifi204	1.80183	1.68531e-07
Zmynd15	1.79506	0.0250325
Casp4	1.79152	3.47301e-08
Cxcl10	1.78712	4.44966e-09
Acvrl1	1.78635	6.80174e-08
H2-M3	1.78326	1.40348e-12
Il15	1.7821	0.00033548
Rac2	1.7806	0.000277492
Tmem45a	1.78021	0.000728546
Pfkfb3	1.77808	2.11919e-05
Samhd1	1.77621	1.8187e-07
H2-T22	1.76288	7.37218e-10
Glrx	1.761	0.000822627
Slfn10-ps	1.76091	0.0387042
Glis3	1.75906	0.0169786
Pygl	1.75862	2.46643e-05
Irak2	1.75861	2.14692e-05
Abca1	1.75517	0.000868771
Fcer1g	1.74587	3.14332e-09
Aph1c	1.74525	0.0125792
Tlr13	1.74098	6.16844e-05
Cd53	1.73781	3.12756e-06
Slc43a2	1.73752	0.00182102
Cytip	1.73674	0.0428462
H2-K1	1.72969	1.97112e-09
Ccr1	1.72888	3.87046e-05
Shtn1	1.72854	0.00899498
Shpk	1.72817	0.0032421
Id2	1.72354	0.000200172
Slc48a1	1.72219	0.00806636
Tgfbi	1.71974	0.000635909
Nlrp3	1.71921	0.000542591
Slc7a11	1.71872	0.000340147
Grina	1.71529	0.00105077
Apobr	1.71344	3.77124e-07
Ptafr	1.71336	0.0370685
Stk17b	1.71331	1.80259e-08
Sema3c	1.71166	0.0454698
Pcolce	1.70775	5.3536e-07
Plcb2	1.7058	0.00399281
Ms4a4c	1.70327	0.0304072
Trim5	1.70292	0.00242136
B2m	1.7021	2.52997e-10
Plek	1.70138	6.88896e-06
Il2rg	1.70054	1.25101e-05
Slc15a3	1.69879	5.1714e-07
Lpxn	1.69489	5.85528e-05
Serpinb9	1.68601	1.00438e-07
Sgms2	1.68454	3.26122e-06
Prdm1	1.68183	0.0392564
Il15ra	1.67655	0.000465277
Ube2l6	1.67637	6.68794e-15
Pik3ap1	1.67632	1.53263e-09
Cd38	1.67631	0.0410838
Sirpb1b	1.67082	0.00962565
March1	1.66906	0.0280486
Naip2	1.66886	0.000164863
Slc37a2	1.66866	4.81083e-05
Pde4b	1.66468	0.0459004
Fcgr3	1.66397	6.11062e-05
Epsti1	1.66101	0.011066
Gng2	1.66075	0.00039292
C3ar1	1.65888	4.53032e-07
Phf11a	1.6571	0.00285386
H2-Q6	1.65664	0.000170996
Lama4	1.65409	0.000640526
Cybb	1.65072	0.0194744
Sirpb1c (ENSMUSG00000074677.11)	1.65017	0.00763666
Ctsc	1.6478	9.58362e-05
Cd300lf	1.64618	0.00177008
Vav3	1.64609	0.000170996
Abcc3	1.64447	0.00171901
Tnfaip2	1.64093	0.00910344
Adgre1	1.63915	2.00478e-07
Crem	1.63832	0.00369046
Uba7	1.63814	2.0174e-06
Ikbke	1.63704	5.12738e-07
Rtp4	1.63629	1.67263e-08
H2-D1	1.63275	1.75937e-08
Plekhn1	1.63041	0.00146125
Ifit3	1.62999	0.0363608
Tmem171	1.62777	0.0472323
Slfn8	1.62711	5.41605e-06
H2-T10	1.62638	2.19382e-06
Dram1	1.62155	0.00729861
Tnfrsf1b	1.62037	6.80174e-08
Neurl3	1.61689	0.00315712
Irf1	1.61635	1.75937e-08
Phf11b	1.61263	3.90633e-08
Cxcr4	1.61179	0.00964274
Tlr4	1.61023	0.000345748
Ctla2b	1.60573	9.93129e-10
Phf11d	1.60571	3.41949e-06
Gpr137b	1.60245	0.00353614
Crebrf	1.60227	0.000139256
Oas1g	1.60218	0.000170996
Gbp9	1.60031	0.00539424
Zc3h6	1.59909	0.0187605
Insl6	1.59258	0.0212086
Acsl1	1.59225	6.94298e-06
Oasl2	1.58836	3.35377e-07
Herc6	1.58766	0.00172363
Tmem140	1.58707	0.00102731
Cd244	1.58661	0.0147838
Trim30d	1.58601	5.17055e-05
Mapkapk3	1.58519	9.61477e-08
Gla	1.58148	0.000160044
Fam49a	1.58055	0.00720426
Stat2	1.58024	0.000259234
Zfp36	1.57992	9.49592e-06
Itgal	1.57722	0.0342863
Cd180	1.57578	0.0433389
H2-Q5	1.57455	0.000542611
Map3k8	1.57454	0.0474448
AI607873	1.57358	2.67525e-06
Snx20	1.5734	0.0116304
Gpr35	1.57317	0.000403696
Irf8	1.57285	0.00399545
Themis2	1.57265	0.0245218
Cyp4f18	1.57093	0.0233647
Aldh3b1	1.5652	7.02322e-05
Fxyd5	1.56409	1.79482e-10
Dennd1c	1.56377	0.0456242
Tapbpl	1.56367	0.0116845
Parp14	1.56286	9.58496e-05
Gbe1	1.56193	0.00875508
Lair1	1.56004	0.0497955
Socs1	1.55941	0.00547573
Csf2rb	1.55924	0.0298763
Arhgap28	1.55888	0.0030053
Gatm	1.5577	0.000959103
Gngt2	1.55746	0.00599687
Tifa	1.55655	0.0192614
Nampt	1.55499	1.03209e-06
Pik3r5	1.55441	0.0240673
Pyhin1	1.55037	0.0201497
Ifitm3	1.54988	0.00118522
Apol7a	1.54782	0.0109358
Cndp2	1.54486	7.77833e-06
Mr1	1.54222	0.00769447
Nfkbiz	1.542	5.64141e-13
Cyba	1.54147	0.000260853
Cd69	1.53992	0.0119157
Lilrb4a	1.53871	0.00115545
Arhgdib	1.53644	0.0468717
Clec4a2	1.53485	0.00339083
Tyrobp	1.53445	5.50429e-05
Cfh	1.53372	0.010378
Apobec1	1.53255	0.0030053
Fcgr1	1.53178	0.000259234
Spint1	1.53136	0.0221415
Csrnp1	1.53115	0.0338113
H2-Q4	1.53064	7.69724e-05
Fgd3	1.52829	0.00163691
AU020206	1.52323	0.00806388
Per1	1.52016	0.0348613
Alpk1	1.51988	0.0239516
Mndal	1.51799	2.79084e-05
Ccdc88b	1.51729	0.00303358
Cd52	1.51691	0.00167164
Spata13	1.51676	0.0124936
Npc2	1.51521	6.45998e-06
Rassf2	1.51471	0.0197216
Dtx3l	1.51442	0.000359102
Clec4n	1.51324	0.0440032
Dok3	1.51273	0.0208804
Xaf1	1.51272	7.50205e-09
Hist3h2a	1.51081	0.0323491
Ctsh	1.50903	0.00399805
Ifit2	1.50896	0.0108908
Casp12	1.50717	0.00133396
Igsf6	1.50443	0.0150621
Vwa5a	1.50292	8.47866e-05
Zfp945	1.5021	0.00159564
Sdc3	1.50163	2.2694e-06
Nrp1	-1.52796	0.0315192
Jpx	-1.52828	0.0394774
Col27a1	-1.54315	1.45845e-05
Pknox2	-1.55177	0.011066
Ankle1	-1.55803	0.00240777
Col4a1	-1.56648	0.00070865
Farp2	-1.57535	0.00694651
Nfia	-1.57999	0.000857877
Tbc1d16	-1.58298	0.00641715
Pcyox1l	-1.61834	0.00456772
Mdga1	-1.63425	0.0454698
Cdh24	-1.6502	0.00767568
Jph1	-1.66093	0.0064882
Cep126	-1.71298	0.000371807
Ednra	-1.74713	0.000226933
Zcwpw1	-1.80668	0.00139771
Nrg1	-1.81749	0.00610895
Wdr78	-1.8318	0.000478854
Raet1d	-1.83738	0.00149702
Mn1	-1.83937	0.000573011
Afap1l2	-1.8465	0.03973
Htra3	-1.94289	0.00441241
Gdf3	-2.01087	0.000412127
Osbpl10	-2.03996	0.0247196
Hdac9	-2.07173	5.50429e-05
Reps2	-2.0739	0.0282841
Cdh18	-2.07642	0.00962565
Gpr34	-2.14261	0.00316717
Rbfox1	-2.17948	0.00806636
Mrc1	-2.2815	0.000587278
Esx1	-2.34227	0.000272439
Fry	-2.34513	0.0270621
Tfrc	-2.36433	0.0227139
Afp	-2.37369	0.00245082
Adcy8	-2.42734	0.00519804
Tmcc3os	-2.44555	0.0194657
Enpp1	-2.59171	3.13899e-05
Btnl9	-2.8293	0.025328
Lrrn3	-2.93991	0.031305
RP24-333B11.4	-3.0813	0.0406396
Tal1	-3.17812	0.00943873
Slc4a5	-3.25285	0.000774661
Slco2b1	-3.28679	0.00124834
Abcc9	-3.54171	5.05079e-07
Galnt18	-3.56689	0.00446466
Tmem255a	-3.65625	0.00370222
Capn3	-3.7733	0.00809847
Ankrd23	-4.1264	0.0323835
Pcsk6	-4.25907	0.0460543
Alas2	-4.38519	1.22266e-06
Pramef12	-4.46258	0.0117559
Hcn1	-4.48925	0.000299022
Cntnap4	-4.62958	0.0155388
Tpbgl	-5.26765	0.0494507
Ptn	-5.72421	0.0350181
Adh1	-6.36056	0.0239288
Hbb-bt	-6.59658	0.00611026
Mirg	-7.53567	0.0338979
Fcrls	-8.80539	1.94811e-06
Comp	-12.4899	0.00164587
Ppp1r27	-12.9327	0.00759225
