# Supplementary material for: Evexomostat (SDX-7320), a methionine aminopeptidase type 2 inhibitor, stimulates weight loss and inhibits obesity-accelerated tumor growth
Source: Front Oncol. 2026 Feb 18;16:1751681. doi: 10.3389/fonc.2026.1751681 (PMC12958372; doi:10.3389/fonc.2026.1751681)
Supplement: Supplementary file 3 [file Table3.xlsx]

## Sheet: TableS3
	Supplementary Table S3. Significantly altered metabolites across treatments compared to vehicle control.
	Significantly altered metabolites are ordered by magnitude of fold-change, first by enriched metabolites and then by reduced metabolites. Metabolites differentially enriched for both comparisons are bolded in cells shaded gray.
	SDX-7320 vs Vehicle			TZP vs Vehicle
	Metabolite	p	Fold-Change	Metabolite	p	Fold-Change
	ST 24:1;O5	0.00153813	2.95494	N5-Acetylornithine	0.00289014	6.65018
	PG 34:1	0.000529723	2.23153	ST 24:1;O5	0.000255115	4.93279
	PG O-36:5	0.0264014	2.14913	ST 24:1;O4	0.000294038	3.72233
	Artemin	0.0163923	2.02757	PG O-38:5	3.06899e-05	3.05312
	Oxoglycyrrhetinic acid	0.0015355	0.263439	FA 18:0	1.83164e-05	2.38254
	Ureidopropionic acid	0.010822	0.312819	Threonine	4.34416e-05	2.08031
	Dihydrouracil	0.00889659	0.324174	TG 52:6	7.71987e-06	0.291809
	PC 44:10	1.32933e-05	0.384875	dGMP	0.0169836	0.348823
	HexCer 40:3;O3	5.4535e-05	0.391074	Ureidopropionic acid	0.0246854	0.368869
	PC O-38:4 (lipid_pos RT=10.66)	4.42884e-05	0.400841	TG 58:11	2.05204e-05	0.376375
	Coenzyme Q9	4.18436e-05	0.426026	Dihydrouracil	0.0286094	0.417753
	PC 40:6 (lipid_pos RT=7.56)	0.00709201	0.457417	PC 34:3	8.28953e-06	0.425482
	Hex(2)-HexNAc-NeuGc-Cer 36:1;O2	0.0124875	0.47396	UDP-galacturonic acid	0.0359472	0.434352
	Cer 36:1;O2	0.00895865	0.485586	TG 44:1	0.0319719	0.439425
	PI 35:2	4.21507e-05	0.49703	PC 40:6 (lipid_pos RT=7.56)	0.00479395	0.440414
				CDP-DG 38:5	0.00375551	0.444518
				PC 44:10	9.58881e-05	0.445593
				DG 34:1	0.00383039	0.450311
				FA 18:1	0.0294605	0.450772
				PC 36:5 (lipid_pos RT=6.18)	0.000243745	0.458588
				DG 36:2	0.0029812	0.461851
				PC 32:1 (lipid_pos RT=6.48)	0.000130826	0.463265
				PC 34:2 (lipid_pos RT=6.16)	2.39519e-06	0.47489
				TG 52:4	0.0023879	0.479914
				SM 32:1;O2	0.00269397	0.486162
				PG 36:2	9.80339e-05	0.488003
				DG O-40:8	0.00375128	0.492993
				PE O-40:7	0.000168587	0.497553
